# Supplementary material for: Systematic Investigations of the Huperzine A—Producing Endophytic Fungi of Huperzia serrata in China and Fermentation Optimization Using OSMAC Strategy
Source: Molecules. 2025 Jun 23;30(13):2704. doi: 10.3390/molecules30132704 (PMC12251189; doi:10.3390/molecules30132704)
Supplement: Supplementary file 1 [file molecules-30-02704-s001.zip]

Archive with 1 entries (1 files):
- molecules-3560319-supplementary.pdf
